# Supplementary material for: Multidrug-Resistant Salmonella Species and Their Mobile Genetic Elements from Poultry Farm Environments in Malaysia
Source: Antibiotics (Basel). 2023 Aug 18;12(8):1330. doi: 10.3390/antibiotics12081330 (PMC10451245; doi:10.3390/antibiotics12081330)
Supplement: Supplementary file 1 [file antibiotics-12-01330-s001.zip]

Archive with 1 entries (1 files):
- antibiotics-2416794-supplementary.xlsx
