# Supplementary material for: Multidrug-Resistant Salmonella Species and Their Mobile Genetic Elements from Poultry Farm Environments in Malaysia
Source: Antibiotics (Basel). 2023 Aug 18;12(8):1330. doi: 10.3390/antibiotics12081330 (PMC10451245; doi:10.3390/antibiotics12081330)
Supplement: Supplementary file 1 [file antibiotics-12-01330-s001.zip › antibiotics-2416794-supplementary.xlsx]

## Sheet: ST
	ID		code	Seqsero raw read	SISTR	ST	Serogroup	O antigen	Flagellar (H) antigens	Subspecies	Salmonella Pathogenicity Islands	Plasmidfinder	Plasmid name
	OPS1	s3	INW 20	Brancaster	Brancaster	2133	B	1,4,12,27	H1 antigen prediction(fliC): z29, H2 antigen prediction(fljB): -	I	SPI 3, 9,1,5,8	IncX1	pMYS03
	OPS2	s5	INS 17	Jedburgh	Jedburgh/brancaster, no o antigen	2133	E1	3,10	H1 antigen prediction(fliC): z29 H2 antigen prediction(fljB): -	I	SPI 3,1,5,8,9,12	IncX1	pMYS05
	OPS3	s6	INW 22	Weltevreden	Weltevreden	365	E1	3,{10},{15}	H1 antigen prediction(fliC): r H2 antigen prediction(fljB): z6	I	SPI 3,4,14,1,5,6,9,12,13	IncFII(S)	pMYS06
	OPS4	s11	JES16	Brancaster	Brancaster	2133	B	1,4,12,27	H1 antigen prediction(fliC): z29, H2 antigen prediction(fljB): -	I	SPI-3, SPI-9,1,5,8	IncFIA(HI1),IncHI1A,IncHI1B(R27),IncN,Col440I	pMYS11
	OPS5	s15	KES17	Brancaster	Brancaster	2133	B	1,4,12,27	H1 antigen prediction(fliC): z29, H2 antigen prediction(fljB): -	I	SPI-3,1,5,8.9	Col156,IncX1	pMYS15
	OPS6	s16	KQS20	Weltevreden	Weltevreden	365	E1	3,{10},{15}	H1 antigen prediction(fliC): r, H2 antigen prediction(fljB): - z6	I	SPI-3,6,14,9,12,13	IncFII(S)	pMYS16
	OPS7	s17	KQS21	Weltevreden	Weltevreden	365	E1	3,{10},{15}	H1 antigen prediction(fliC): r, H2 antigen prediction(fljB): - z6	I	SPI-3,6,9,12,13,14	IncFII(S)	pMYS17
	OPS8	s20	LDW18	Jedburgh	Jedburgh/brancaster	2133	E1	3,10	H1 antigen prediction(fliC): z29, H2 antigen prediction(fljB): -	I	SPI-1,3,5,8,9,12	IncX1	pMYS20

## Sheet: Supplementary 1 _snp distant
Supplementary 1 _snp distant
	MYS_15	MYS_16	MYS_17	MYS_20	MYS_05	MYS_06	reference/1-27005	MYS_11	MYS_03
MYS_15	0	26781	26783	1231	1234	26849	26773	40	18
MYS_16	26781	0	6	25600	25597	259	30	26745	26785
MYS_17	26783	6	0	25602	25599	261	32	26747	26787
MYS_20	1231	25600	25602	0	10	25678	25592	1261	1249
MYS_05	1234	25597	25599	10	0	25675	25589	1258	1250
MYS_06	26849	259	261	25678	25675	0	255	26813	26853
MYS_11	40	26745	26747	1261	1258	26813	26737	0	54
MYS_03	18	26785	26787	1249	1250	26853	26777	54	0
min: 6 max: 26853

## Sheet: Supplementary 2 SNP distant wit
Supplementary 2 SNP distant with references isolates
	MYS_03	MYS_05	MYS_06	MYS_11	MYS_15	MYS_16	MYS_17	MYS_20	GCA_001578485.1_ASM157848v1_genomic/1-64086	GCA_004194635.5_ASM419463v5_genomic/1-64086	GCA_004291705.1_ASM429170v1_genomic/1-64086	GCA_004291725.1_ASM429172v1_genomic/1-64086	GCA_004291765.1_ASM429176v1_genomic/1-64086	GCA_004292355.1_ASM429235v1_genomic/1-64086	GCA_004292385.1_ASM429238v1_genomic/1-64086	GCA_004292395.1_ASM429239v1_genomic/1-64086	GCA_004292405.1_ASM429240v1	GCA_007143605.1_PDT000318774.1	GCA_010257155.1_PDT000447973.1	GCA_010258195.1_PDT000448029.1	GCA_010258655.1_PDT000447990.1	GCA_010260885.1_PDT000448099.1	GCA_010675685.1_PDT000057127.2	GCF_001409335.1_9472_3_16_	GCF_003000115.1_ASM300011v1	GCF_003000415.1_ASM300041v1	GCF_016017455.1_ASM1601745v1	GCF_016017585.1_ASM1601758v1_genomic/1-64086	GCF_016017915.1_ASM1601791v1_genomic/1-64086	GCF_016018455.1_ASM1601845v1_genomic/1-64086	GCF_016018515.1_ASM1601851v1_genomic/1-64086	GCF_016018525.1_ASM1601852v1_genomic/1-64086	GCF_016018765.1_ASM1601876v1_genomic/1-64086	GCF_016018955.1_ASM1601895v1_genomic/1-64086	GCF_016657765.1_ASM1665776v1_genomic/1-64086	reference/1-64086
MYS_03 S.enterica serovar Brancaster	0	1241	26890	54	18	26883	26879	1237	53	27	41	23	41	33	32	26	27	27	20	21	25	22	30	26876	26875	26882	29942	26888	29947	29945	29941	29940	29942	22	26900	32268
MYS _05 S.enterica serovar Jedburgh	1241	0	25687	1249	1227	25673	25669	10	1254	1236	1250	1232	1250	1242	1241	1235	1236	1236	1229	1230	1234	1231	1239	25666	25665	25676	29878	25678	29883	29881	29877	29876	29878	1237	25694	32285
MYS _06 S.enterica serovar Weltevreden	26890	25687	0	26888	26876	251	247	25689	26897	26871	26879	26879	26877	26885	26884	26870	26871	26877	26878	26879	26869	26878	26884	244	247	244	29640	258	29643	29645	29643	29636	29644	26884	430	32125
MYS_11 S.enterica serovar Brancaster	54	1249	26888	0	40	26884	26880	1251	37	47	33	45	33	25	24	48	49	49	42	43	47	44	52	26877	26876	26883	29937	26889	29942	29940	29936	29935	29937	50	26901	32232
MYS_15 S.enterica serovar Brancaster	18	1227	26876	40	0	26869	26865	1223	39	13	27	9	27	19	18	12	13	13	6	7	11	8	16	26862	26861	26868	29930	26874	29935	29933	29929	29928	29930	14	26886	32262
MYS_16 S.enterica serovar Weltevreden	26883	25673	251	26884	26869	0	6	25674	26886	26864	26872	26872	26870	26878	26877	26863	26864	26866	26871	26872	26862	26871	26871	33	38	91	29648	45	29651	29651	29649	29644	29650	26877	237	32119
MYS_17 S.enterica serovar Weltevreden	26879	25669	247	26880	26865	6	0	25670	26888	26860	26868	26868	26866	26874	26873	26859	26860	26866	26867	26868	26858	26867	26873	29	34	87	29644	45	29647	29647	29645	29640	29646	26873	233	32115
MYS_20 S.enterica serovar Jedburgh	1237	10	25689	1251	1223	25674	25670	0	1250	1232	1246	1228	1246	1238	1237	1231	1232	1232	1225	1226	1230	1227	1235	25667	25666	25677	29880	25679	29885	29883	29879	29878	29880	1233	25695	32289
GCA_001578485.1_ASM157848v1	53	1254	26897	37	39	26886	26888	1250	0	46	32	44	32	24	23	47	48	44	41	42	46	43	41	26885	26884	26891	29949	26895	29954	29952	29948	29947	29949	49	26905	32261
GCA_004194635.5_ASM419463v5	27	1236	26871	47	13	26864	26860	1232	46	0	16	18	20	22	25	7	8	22	15	16	6	17	25	26857	26856	26863	29931	26871	29936	29934	29930	29929	29931	23	26883	32253
GCA_004291705.1_ASM429170v1	41	1250	26879	33	27	26872	26868	1246	32	16	0	32	6	8	11	21	22	36	29	30	20	31	39	26865	26864	26871	29939	26879	29944	29942	29938	29937	29939	37	26891	32239
GCA_004291725.1_ASM429172v1	23	1232	26879	45	9	26872	26868	1228	44	18	32	0	32	24	23	17	18	18	11	12	16	13	21	26865	26864	26871	29935	26877	29940	29938	29934	29933	29935	19	26889	32265
GCA_004291765.1_ASM429176v1	41	1250	26877	33	27	26870	26866	1246	32	20	6	32	0	12	11	21	22	36	29	30	20	31	39	26863	26862	26869	29937	26877	29942	29940	29936	29935	29937	37	26889	32241
GCA_004292355.1_ASM429235v1	33	1242	26885	25	19	26878	26874	1238	24	22	8	24	12	0	3	27	28	28	21	22	26	23	31	26871	26870	26877	29939	26883	29944	29942	29938	29937	29939	29	26895	32245
GCA_004292385.1_ASM429238v1	32	1241	26884	24	18	26877	26873	1237	23	25	11	23	11	3	0	26	27	27	20	21	25	22	30	26870	26869	26876	29938	26882	29943	29941	29937	29936	29938	28	26894	32248
GCA_004292395.1_ASM429239v1	26	1235	26870	48	12	26863	26859	1231	47	7	21	17	21	27	26	0	7	21	14	15	5	16	24	26856	26855	26862	29930	26870	29935	29933	29929	29928	29930	22	26882	32256
GCA_004292405.1_ASM429240v1	27	1236	26871	49	13	26864	26860	1232	48	8	22	18	22	28	27	7	0	22	15	16	6	17	25	26857	26856	26863	29929	26871	29934	29932	29928	29927	29929	23	26883	32255
GCA_007143605.1_PDT000318774.1	27	1236	26877	49	13	26866	26866	1232	44	22	36	18	36	28	27	21	22	0	15	16	20	17	17	26863	26862	26869	29933	26875	29938	29936	29932	29931	29933	19	26887	32265
GCA_010257155.1_PDT000447973.1	20	1229	26878	42	6	26871	26867	1225	41	15	29	11	29	21	20	14	15	15	0	7	13	10	18	26864	26863	26870	29932	26876	29937	29935	29931	29930	29932	16	26888	32264
GCA_010258195.1_PDT000448029.1	21	1230	26879	43	7	26872	26868	1226	42	16	30	12	30	22	21	15	16	16	7	0	14	11	19	26865	26864	26871	29933	26877	29938	29936	29932	29931	29933	17	26889	32265
GCA_010258655.1_PDT000447990.1	25	1234	26869	47	11	26862	26858	1230	46	6	20	16	20	26	25	5	6	20	13	14	0	15	23	26855	26854	26861	29929	26869	29934	29932	29928	29927	29929	21	26881	32253
GCA_010260885.1_PDT000448099.1	22	1231	26878	44	8	26871	26867	1227	43	17	31	13	31	23	22	16	17	17	10	11	15	0	20	26864	26863	26870	29933	26876	29938	29936	29932	29931	29933	18	26888	32262
GCA_010675685.1_PDT000057127.2	30	1239	26884	52	16	26871	26873	1235	41	25	39	21	39	31	30	24	25	17	18	19	23	20	0	26870	26869	26876	29940	26880	29943	29943	29939	29938	29940	26	26894	32268
GCF_001409335.1_9472_3_16	26876	25666	244	26877	26862	33	29	25667	26885	26857	26865	26865	26863	26871	26870	26856	26857	26863	26864	26865	26855	26864	26870	0	13	80	29643	34	29646	29646	29644	29639	29643	26870	228	32114
GCF_003000115.1_ASM300011v1	26875	25665	247	26876	26861	38	34	25666	26884	26856	26864	26864	26862	26870	26869	26855	26856	26862	26863	26864	26854	26863	26869	13	0	81	29644	39	29647	29649	29647	29640	29648	26869	233	32107
GCF_003000415.1_ASM300041v1	26882	25676	244	26883	26868	91	87	25677	26891	26863	26871	26871	26869	26877	26876	26862	26863	26869	26870	26871	26861	26870	26876	80	81	0	29645	94	29648	29650	29648	29641	29649	26876	282	32126
GCF_016017455.1_ASM1601745v1	29942	29878	29640	29937	29930	29648	29644	29880	29949	29931	29939	29935	29937	29939	29938	29930	29929	29933	29932	29933	29929	29933	29940	29643	29644	29645	0	29649	23	43	43	16	42	29934	29660	31669
GCF_016017585.1_ASM1601758v1_	26888	25678	258	26889	26874	45	45	25679	26895	26871	26879	26877	26877	26883	26882	26870	26871	26875	26876	26877	26869	26876	26880	34	39	94	29649	0	29652	29654	29650	29645	29653	26880	242	32122
GCF_016017915.1_ASM1601791v1	29947	29883	29643	29942	29935	29651	29647	29885	29954	29936	29944	29940	29942	29944	29943	29935	29934	29938	29937	29938	29934	29938	29943	29646	29647	29648	23	29652	0	50	50	9	49	29941	29663	31672
GCF_016018455.1_ASM1601845v1	29945	29881	29645	29940	29933	29651	29647	29883	29952	29934	29942	29938	29940	29942	29941	29933	29932	29936	29935	29936	29932	29936	29943	29646	29649	29650	43	29654	50	0	14	43	13	29941	29663	31668
GCF_016018515.1_ASM1601851v1	29941	29877	29643	29936	29929	29649	29645	29879	29948	29930	29938	29934	29936	29938	29937	29929	29928	29932	29931	29932	29928	29932	29939	29644	29647	29648	43	29650	50	14	0	41	13	29935	29661	31664
GCF_016018525.1_ASM1601852v1	29940	29876	29636	29935	29928	29644	29640	29878	29947	29929	29937	29933	29935	29937	29936	29928	29927	29931	29930	29931	29927	29931	29938	29639	29640	29641	16	29645	9	43	41	0	40	29934	29656	31665
GCF_016018765.1_ASM1601876v1	29942	29878	29644	29937	29930	29650	29646	29880	29949	29931	29939	29935	29937	29939	29938	29930	29929	29933	29932	29933	29929	29933	29940	29643	29648	29649	42	29653	49	13	13	40	0	29938	29662	31667
GCF_016018955.1_ASM1601895v1	22	1237	26884	50	14	26877	26873	1233	49	23	37	19	37	29	28	22	23	19	16	17	21	18	26	26870	26869	26876	29934	26880	29941	29941	29935	29934	29938	0	26894	32270
GCF_016657765.1_ASM1665776v1	26900	25694	430	26901	26886	237	233	25695	26905	26883	26891	26889	26889	26895	26894	26882	26883	26887	26888	26889	26881	26888	26894	228	233	282	29660	242	29663	29663	29661	29656	29662	26894	0	32090
reference/1-64086	32268	32285	32125	32232	32262	32119	32115	32289	32261	32253	32239	32265	32241	32245	32248	32256	32255	32265	32264	32265	32253	32262	32268	32114	32107	32126	31669	32122	31672	31668	31664	31665	31667	32270	32090	0
min: 3 max: 32289

## Sheet: accession number
Supplementary 3 -Genome accession for phylogenetic analysis
No	Assesion number	strain	location	year	host	Assembly
1	NZ_LQZK01000001	S.Enterica	Malaysia	2016	Chicken	GCA_001578485.1_ASM157848v1
2	CP036166.1	S.Enterica	Singapore	2016	wetmarket	GCA_004194635.5_ASM419463v5
3	QAUK01000001.1	S.Enterica	Singapore	2016	wetmarket	GCA_004291705.1_ASM429170v1
4	QAUM01000001.1	S.Enterica	Singapore	2016	wetmarket	GCA_004291725.1_ASM429172v1
5	QAUO01000001.1	S.Enterica	Singapore	2016	wetmarket	GCA_004291765.1_ASM429176v1
6	QAUJ01000001.1	S.Enterica	Singapore	2016	wetmarket	GCA_004292355.1_ASM429235v1
7	QAUN01000001.1	S.Enterica	Singapore	2016	wetmarket	GCA_004292385.1_ASM429238v1
8	QAUQ01000001.1	S.Enterica	Singapore	2016	wetmarket	GCA_004292395.1_ASM429239v1
9	QAUP01000001.1	S.Enterica	Singapore	2016	wetmarket	GCA_004292405.1_ASM429240v1
10	AAHDFP010000001.1	S.Enterica	UK	2018	human	GCA_007143605.1_PDT000318774.1
11	DAAQFQ010000001.1	S.Enterica	Taiwan	2018	human,stool	GCA_010257155.1_PDT000447973.1
12	DAAQGX010000001.1	S.Enterica	Taiwan	2017	chicken	GCA_010258195.1_PDT000448029.1
13	DAAQIB010000001.1	S.Enterica	Taiwan	2018	human, stool	GCA_010258655.1_PDT000447990.1
14	DAAQMI010000001.1	S.Enterica	Taiwan	2016	chicken	GCA_010260885.1_PDT000448099.1
15	AAOISR010000001.1	S.Enterica	UK	2014	human	GCA_010675685.1_PDT000057127.2
16	GNZ_CZLY01000001.1	S.Enterica	Vietnam	2007	human, stool	GCF_001409335.1_9472_3_16
17	NZ_MWNQ01000031.1	S.Enterica	China	2016	human, stool	GCF_003000115.1_ASM300011v1
18	NZ_MWNS01000068.1	S.Enterica	China	2016	human, stool	GCF_003000415.1_ASM300041v1
19	NZ_JAECNM010000001.1	S.Enterica	Malaysia	2018	chicken	GCF_016017455.1_ASM1601745v1
20	NZ_JAECNS010000001.1	S.Enterica	Malaysia	2018	chicken	GCF_016017585.1_ASM1601758v1_
21	NZ_JAECOH010000001.1	S.Enterica	Malaysia	2018	chicken meat	GCF_016017915.1_ASM1601791v1
22	NZ_JAECPZ010000001.1	S.Enterica	Malaysia	2018	human, blood	GCF_016018455.1_ASM1601845v1
23	NZ_JAECQC010000001.1	S.Enterica	Malaysia	2018	human, blood	GCF_016018515.1_ASM1601851v1
24	NZ_JAECPN010000001.1	S.Enterica	Malaysia	2018	human, blood	GCF_016018525.1_ASM1601852v1
25	NZ_JAECPL010000001.1	S.Enterica	Malaysia	2018	human, blood	GCF_016018765.1_ASM1601876v1
26	NZ_JAECQI010000001.1	S.Enterica	Malaysia	2018	human, blood	GCF_016018955.1_ASM1601895v1
27	NZ_CP067986.1	S.Enterica	Thailand	2020	human	GCF_016657765.1_ASM1665776v1

## Sheet: Integron 
									Supplementary 4 - Integron details
Isolates ID				ID_integron	ID_replicon	element	pos_beg	pos_end	strand	evalue	type_elt	annotation	model	type	default	distance_2attC	considered_topology		Plasmid or genes
MYS_03 S.enterica serovar Brancaster				integron_01	assembly_contig_31	assembly_contig_31_2	813	1817	1	1.8e-26	protein	intI	intersection_tyr_intI	In0	Yes	NA	lin		dfrA14
MYS _05 S.enterica serovar Jedburgh				integron_01	assembly_contig_29	assembly_contig_29_1	2	1006	-1	1.8e-26	protein	intI	intersection_tyr_intI	In0	Yes	NA			dfrA14
MYS _06 S.enterica serovar Weltevreden				No integron
MYS_11 S.enterica serovar Brancaster				integron_01	assembly_contig_34	assembly_contig_34_1	2	436	1	NA	protein	protein	NA	CALIN	Yes	NA	lin		sul3
				integron_01	assembly_contig_34	attc_001	438	497	1	2.5e-10	attC	attC	attc_4	CALIN	Yes	NA	lin
				integron_01	assembly_contig_34	assembly_contig_34_2	606	938	1	NA	protein	protein	NA	CALIN	Yes	NA	lin
				integron_01	assembly_contig_34	attc_002	949	1008	1	1.1e-07	attC	attC	attc_4	CALIN	Yes	452	lin
				integron_01	assembly_contig_34	assembly_contig_34_3	1185	1760	-1	NA	protein	protein	NA	CALIN	Yes	NA	lin
				integron_01	assembly_contig_50	assembly_contig_50_1	2	436	1	NA	protein	protein	NA	CALIN	Yes	NA	lin
				integron_01	assembly_contig_50	attc_001	438	497	1	2.4e-08	attC	attC	attc_4	CALIN	Yes	NA	lin
				integron_01	assembly_contig_50	assembly_contig_50_2	568	1389	1	NA	protein	protein	NA	CALIN	Yes	NA	lin		lnu(F)
				integron_01	assembly_contig_50	attc_002	1377	1434	1	0.0013	attC	attC	attc_4	CALIN	Yes	880	lin		Col440I_1
				integron_01	assembly_contig_57	assembly_contig_57_1	1	798	-1	1.2e-26	protein	intI	intersection_tyr_intI	In0	Yes	NA	lin
MYS_15 S.enterica serovar Brancaster				integron_01	assembly_contig_31	assembly_contig_31_1	2	1006	-1	1.8e-26	protein	intI	intersection_tyr_intI	In0	Yes	NA	lin
MYS_16 S.enterica serovar Weltevreden				No integron
MYS_17 S.enterica serovar Weltevreden				No integron
MYS_20 S.enterica serovar Jedburgh				integron_01	assembly_contig_30	assembly_contig_30_2	813	1817	1	1.8e-26	protein	intI	intersection_tyr_intI	In0	Yes	NA	lin

## Sheet: IncX1_1_MYS15
Supplementary 5- PLSDB results on IncX1 (MYS15) similarities.
Identity	shared_hashes	median_multiplicity	pvalue	ACC_NUCCORE	recid	Topology_NUCCORE	CreateDate_NUCCORE	Location_BIOSAMPLE	loc_parsed	loc_lat	loc_lng	IsolationSource_BIOSAMPLE	Host_BIOSAMPLE	SamplType_BIOSAMPLE	plasmidfinder	pmlst	Length_NUCCORE	GC_NUCCORE	taxon_name	taxon_species_name	taxon_genus_name	taxon_family_name	taxon_order_name	taxon_class_name	taxon_phylum_name	taxon_superkingdom_name	D1	D2
1	1000	1	0	NZ_CP070928.1	1	linear	2021-03-05	Singapore	Singapore	1.34085	103.878	feces	Homo sapiens	Bacterial pure culture			3375	55.2	Escherichia coli	Escherichia coli (562)	Escherichia (561)	Enterobacteriaceae (543)	Enterobacterales (91347)	Gammaproteobacteria (1236)	Proteobacteria (1224)	Bacteria (2)	-5.06634	-5.32167
0.999857	997	1	0	NZ_CP033826.1	2	circular	2018-11-26					Endotracheal aspirate	Homo sapiens				5907	50.8549	Klebsiella sp. FDAARGOS_511	Klebsiella sp. FDAARGOS_511 (2488567)	Klebsiella (570)	Enterobacteriaceae (543)	Enterobacterales (91347)	Gammaproteobacteria (1236)	Proteobacteria (1224)	Bacteria (2)	2.7337	12.4431
0.999666	993	1	0	NZ_CP048317.1	3	circular	2020-02-20	Switzerland	Switzerland	46.7986	8.23197	environment		cell culture			3372	55.2195	Escherichia coli	Escherichia coli (562)	Escherichia (561)	Enterobacteriaceae (543)	Enterobacterales (91347)	Gammaproteobacteria (1236)	Proteobacteria (1224)	Bacteria (2)	-5.06847	-5.32313
0.999618	992	1	0	NZ_CP039602.1	4	circular	2019-04-29	Canada: ON	Canada,ON	50.0007	-86.001		Homo sapiens				3374	55.246	Salmonella enterica subsp. enterica serovar 1,4,[5],12:i:-	Salmonella enterica (28901)	Salmonella (590)	Enterobacteriaceae (543)	Enterobacterales (91347)	Gammaproteobacteria (1236)	Proteobacteria (1224)	Bacteria (2)	-5.06964	-5.32455
0.99957	991	1	0	NZ_CP056438.1	5	circular	2020-08-03	United Kingdom	United Kingdom	54.7024	-3.27658	Wastewater influent sample		culture			5907	50.8211	Klebsiella pneumoniae	Klebsiella pneumoniae (573)	Klebsiella (570)	Enterobacteriaceae (543)	Enterobacterales (91347)	Gammaproteobacteria (1236)	Proteobacteria (1224)	Bacteria (2)	2.73351	12.4446
0.999425	988	1	0	NZ_CP049129.1	6	circular	2020-09-11	China: Yiwu		29.335	120.122	urine	Homo sapiens				3373	55.2624	Escherichia coli	Escherichia coli (562)	Escherichia (561)	Enterobacteriaceae (543)	Enterobacterales (91347)	Gammaproteobacteria (1236)	Proteobacteria (1224)	Bacteria (2)	-5.07223	-5.32655
0.999377	987	1	0	NZ_CP037995.1	7	linear	2019-03-26	Singapore		1.3521	103.82	wet market			IncX1_1, EU370913,		48223	46.9506	Salmonella enterica subsp. enterica serovar Brancaster	Salmonella enterica (28901)	Salmonella (590)	Enterobacteriaceae (543)	Enterobacterales (91347)	Gammaproteobacteria (1236)	Proteobacteria (1224)	Bacteria (2)	5.23895	7.82117
0.998893	977	1	0	NZ_CP069876.1	8	circular	2021-02-23	USA:WA	USA,WA	47.2868	-120.213		Homo sapiens				3373	55.2327	Klebsiella pneumoniae	Klebsiella pneumoniae (573)	Klebsiella (570)	Enterobacteriaceae (543)	Enterobacterales (91347)	Gammaproteobacteria (1236)	Proteobacteria (1224)	Bacteria (2)	-5.10855	-5.36278
0.998893	977	1	0	CP074318.1	9	circular	2021-05-11	USA:TX	USA,TX	31.816	-99.5121						5926	50.81	Salmonella enterica subsp. enterica serovar Soerenga str. 695	Salmonella enterica (28901)	Salmonella (590)	Enterobacteriaceae (543)	Enterobacterales (91347)	Gammaproteobacteria (1236)	Proteobacteria (1224)	Bacteria (2)	2.76895	12.4145
0.998893	977	1	0	NZ_CP054385.1	10	circular	2020-08-04	USA: California	USA,California	36.7015	-118.756	rectal swab from healthy college student	Homo sapiens	whole organism			3373	55.2624	Escherichia coli	Escherichia coli (562)	Escherichia (561)	Enterobacteriaceae (543)	Enterobacterales (91347)	Gammaproteobacteria (1236)	Proteobacteria (1224)	Bacteria (2)	-5.0912	-5.3459
0.998354	966	1	0	NZ_CP070918.1	11	linear	2021-03-05	Singapore	Singapore	1.34085	103.878	feces	Homo sapiens	Bacterial pure culture			3373	55.292	Escherichia coli	Escherichia coli (562)	Escherichia (561)	Enterobacteriaceae (543)	Enterobacterales (91347)	Gammaproteobacteria (1236)	Proteobacteria (1224)	Bacteria (2)	-5.07062	-5.32551
0.99771	953	1	0	NZ_CP034826.1	12	circular	2019-01-12	China:Zhejiang	China,Zhejiang	29	120	feces		cell culture			3373	55.292	Salmonella sp. SSDFZ54	Salmonella sp. SSDFZ54 (2500542)	Salmonella (590)	Enterobacteriaceae (543)	Enterobacterales (91347)	Gammaproteobacteria (1236)	Proteobacteria (1224)	Bacteria (2)	-5.06252	-5.31821
0.99766	952	1	0	NZ_CP071689.1	13	circular	2021-03-18	China:WuHan	China,WuHan	30.5951	114.3		Homo sapiens	cell culture			3373	55.2327	Salmonella sp. SAL-007	Salmonella sp. SAL-007 (2816952)	Salmonella (590)	Enterobacteriaceae (543)	Enterobacterales (91347)	Gammaproteobacteria (1236)	Proteobacteria (1224)	Bacteria (2)	-5.0521	-5.31001
0.99766	952	1	0	NZ_CP050782.1	14	circular	2020-04-08	China:Shanghai		31.23	121.47	Chicken product	chicken				3372	55.3084	Salmonella enterica subsp. enterica serovar Indiana	Salmonella enterica (28901)	Salmonella (590)	Enterobacteriaceae (543)	Enterobacterales (91347)	Gammaproteobacteria (1236)	Proteobacteria (1224)	Bacteria (2)	-5.06529	-5.32053
0.99761	951	1	0	NZ_MH229869.1	15	circular	2020-07-31								IncX1_1, EU370913,		30142	42.1173	Escherichia coli	Escherichia coli (562)	Escherichia (561)	Enterobacteriaceae (543)	Enterobacterales (91347)	Gammaproteobacteria (1236)	Proteobacteria (1224)	Bacteria (2)	5.26296	7.83261
0.99761	951	1	0	NZ_CP045684.1	16	circular	2020-01-17	China		30.26	120.2	rectum	Homo sapiens				3373	55.2031	Klebsiella pneumoniae	Klebsiella pneumoniae (573)	Klebsiella (570)	Enterobacteriaceae (543)	Enterobacterales (91347)	Gammaproteobacteria (1236)	Proteobacteria (1224)	Bacteria (2)	-5.05771	-5.31384
0.99741	947	1	0	NZ_CP011066.1	17	circular	2016-04-07	China		26.2472	119.083	pheasant duodenum					3373	55.2327	Escherichia coli str. Sanji	Escherichia coli (562)	Escherichia (561)	Enterobacteriaceae (543)	Enterobacterales (91347)	Gammaproteobacteria (1236)	Proteobacteria (1224)	Bacteria (2)	-5.05816	-5.31431
0.99741	947	1	0	NZ_AP022053.1	18	circular	2020-08-13	Japan:Tokyo		35.6514	139.481						3373	55.2327	Escherichia coli	Escherichia coli (562)	Escherichia (561)	Enterobacteriaceae (543)	Enterobacterales (91347)	Gammaproteobacteria (1236)	Proteobacteria (1224)	Bacteria (2)	-5.05488	-5.31119
0.99741	947	1	0	NZ_CP050767.1	19	circular	2020-04-08	China:Shanghai		31.23	121.47	Diarrheal patient	Homo sapiens				3373	55.292	Salmonella enterica subsp. enterica serovar Indiana	Salmonella enterica (28901)	Salmonella (590)	Enterobacteriaceae (543)	Enterobacterales (91347)	Gammaproteobacteria (1236)	Proteobacteria (1224)	Bacteria (2)	-5.06652	-5.32149
0.99741	947	1	0	NZ_CP035128.1	20	circular	2019-01-23	China: Hangzhou	China,Hangzhou	30.249	120.205	urine	Homo sapiens				3373	55.2327	Escherichia coli	Escherichia coli (562)	Escherichia (561)	Enterobacteriaceae (543)	Enterobacterales (91347)	Gammaproteobacteria (1236)	Proteobacteria (1224)	Bacteria (2)	-5.05505	-5.31131
0.99741	947	1	0	NZ_CP047009.1	21	circular	2021-05-12	China:Yangling		34.16	108.02	intestinal and liver	chicken	whole organism			3373	55.2327	Escherichia coli	Escherichia coli (562)	Escherichia (561)	Enterobacteriaceae (543)	Enterobacterales (91347)	Gammaproteobacteria (1236)	Proteobacteria (1224)	Bacteria (2)	-5.05793	-5.31379
0.99726	944	1	0	NZ_CP021100.1	22	circular	2019-08-25	Hong Kong	Hong Kong	22.3506	114.185	stool	pig	whole organism			6162	54.9821	Escherichia coli	Escherichia coli (562)	Escherichia (561)	Enterobacteriaceae (543)	Enterobacterales (91347)	Gammaproteobacteria (1236)	Proteobacteria (1224)	Bacteria (2)	-5.06668	-5.32176
0.996519	803	1	0	NZ_MT230288.1	23	circular	2020-08-04	France	France	46.6034	1.88833	river					1088	50.9191	Escherichia coli	Escherichia coli (562)	Escherichia (561)	Enterobacteriaceae (543)	Enterobacterales (91347)	Gammaproteobacteria (1236)	Proteobacteria (1224)	Bacteria (2)	4.37296	6.71652
0.996499	929	1	0	NZ_AJ437107.1	24	circular	2002-11-28										1091	46.3795	Escherichia coli	Escherichia coli (562)	Escherichia (561)	Enterobacteriaceae (543)	Enterobacterales (91347)	Gammaproteobacteria (1236)	Proteobacteria (1224)	Bacteria (2)	6.31039	7.21624
0.995672	734	1	0	NZ_MT230180.1	25	circular	2020-08-04	France	France	46.6034	1.88833	river					824	52.1845	Escherichia coli	Escherichia coli (562)	Escherichia (561)	Enterobacteriaceae (543)	Enterobacterales (91347)	Gammaproteobacteria (1236)	Proteobacteria (1224)	Bacteria (2)	4.40623	6.68707
0.995394	776	1	0	NZ_MT230424.1	26	circular	2020-08-04	France	France	46.6034	1.88833	river					875	52.5714	Escherichia coli	Escherichia coli (562)	Escherichia (561)	Enterobacteriaceae (543)	Enterobacterales (91347)	Gammaproteobacteria (1236)	Proteobacteria (1224)	Bacteria (2)	4.39936	6.71176
0.995206	904	1	0	NZ_CP012927.1	27	circular	2016-01-27	Canada: Quebec	Canada,Quebec	52.4761	-71.8259	human stool	Homo sapiens				3372	55.1305	Salmonella enterica subsp. enterica serovar Heidelberg	Salmonella enterica (28901)	Salmonella (590)	Enterobacteriaceae (543)	Enterobacterales (91347)	Gammaproteobacteria (1236)	Proteobacteria (1224)	Bacteria (2)	-5.09109	-5.34335
0.995153	903	1	0	NZ_CP013223.1	28	circular	2016-01-27	USA: Tulsa		36.1314	-95.9372	ground turkey					3371	55.1172	Salmonella enterica subsp. enterica serovar Anatum	Salmonella enterica (28901)	Salmonella (590)	Enterobacteriaceae (543)	Enterobacterales (91347)	Gammaproteobacteria (1236)	Proteobacteria (1224)	Bacteria (2)	-5.06487	-5.31697
0.995153	903	1	0	NZ_CP013225.1	29	circular	2016-01-27	USA: Tulsa		36.1314	-95.9372	ground turkey					3371	55.1172	Salmonella enterica subsp. enterica serovar Anatum	Salmonella enterica (28901)	Salmonella (590)	Enterobacteriaceae (543)	Enterobacterales (91347)	Gammaproteobacteria (1236)	Proteobacteria (1224)	Bacteria (2)	-5.09369	-5.34593
0.995153	903	1	0	NC_011082.1	30	circular	2008-07-25										3373	55.1141	Salmonella enterica subsp. enterica serovar Heidelberg str. SL476	Salmonella enterica (28901)	Salmonella (590)	Enterobacteriaceae (543)	Enterobacterales (91347)	Gammaproteobacteria (1236)	Proteobacteria (1224)	Bacteria (2)	-5.09029	-5.34284
0.995101	902	1	0	NZ_CP060510.1	31	circular	2020-08-30	Russia	Russia	64.6863	97.7453						3372	55.1305	Salmonella enterica	Salmonella enterica (28901)	Salmonella (590)	Enterobacteriaceae (543)	Enterobacterales (91347)	Gammaproteobacteria (1236)	Proteobacteria (1224)	Bacteria (2)	-5.09403	-5.34591
0.995101	902	1	0	NZ_CP011944.1	32	circular	2016-05-19	Canada	Canada	61.0667	-107.992	Poultry environment					3372	55.1008	Salmonella enterica subsp. enterica serovar Enteritidis	Salmonella enterica (28901)	Salmonella (590)	Enterobacteriaceae (543)	Enterobacterales (91347)	Gammaproteobacteria (1236)	Proteobacteria (1224)	Bacteria (2)	-5.09035	-5.3427
0.995101	902	1	0	NZ_AP022048.1	33	circular	2020-08-13	Japan:Tokyo		35.6514	139.481						3372	55.1305	Escherichia coli	Escherichia coli (562)	Escherichia (561)	Enterobacteriaceae (543)	Enterobacterales (91347)	Gammaproteobacteria (1236)	Proteobacteria (1224)	Bacteria (2)	-5.09702	-5.34895
0.995048	901	1	0	NZ_CP051328.1	34	circular	2021-01-02	USA:NC	USA,NC	35.673	-79.0393	turkey					3375	55.0815	Salmonella enterica subsp. enterica serovar Senftenberg	Salmonella enterica (28901)	Salmonella (590)	Enterobacteriaceae (543)	Enterobacterales (91347)	Gammaproteobacteria (1236)	Proteobacteria (1224)	Bacteria (2)	-5.09406	-5.34638
0.994995	900	1	0	NZ_CP051340.1	35	circular	2021-01-27	USA:AZ	USA,AZ	34.3953	-111.763	bovine					3373	55.0845	Salmonella enterica subsp. enterica serovar Worthington	Salmonella enterica (28901)	Salmonella (590)	Enterobacteriaceae (543)	Enterobacterales (91347)	Gammaproteobacteria (1236)	Proteobacteria (1224)	Bacteria (2)	-5.09168	-5.34455
0.99489	898	1	0	NZ_CP069689.1	36	circular	2021-03-26	Poland: Bialystok		53.1252	23.1591		Homo sapiens				3371	55.1468	Escherichia coli O176:H45	Escherichia coli (562)	Escherichia (561)	Enterobacteriaceae (543)	Enterobacterales (91347)	Gammaproteobacteria (1236)	Proteobacteria (1224)	Bacteria (2)	-5.09147	-5.34424
0.994837	897	1	0	NZ_CP040653.1	37	circular	2019-05-31	Canada: Quebec	Canada,Quebec	52.4761	-71.8259	porcine					3372	55.1008	Salmonella enterica subsp. enterica serovar 1,4,[5],12:i:-	Salmonella enterica (28901)	Salmonella (590)	Enterobacteriaceae (543)	Enterobacterales (91347)	Gammaproteobacteria (1236)	Proteobacteria (1224)	Bacteria (2)	-5.09273	-5.34543
0.994837	897	1	0	NZ_CP040320.1	38	circular	2019-05-23	Canada	Canada	61.0667	-107.992		Homo sapiens				3372	55.1008	Salmonella enterica subsp. enterica serovar Rough O:-:-	Salmonella enterica (28901)	Salmonella (590)	Enterobacteriaceae (543)	Enterobacterales (91347)	Gammaproteobacteria (1236)	Proteobacteria (1224)	Bacteria (2)	-5.09249	-5.34502
0.994837	897	1	0	NZ_CP053654.1	39	circular	2021-04-28	France	France	46.6034	1.88833	Bovine adult	Bos taurus	Cell Culture			3499	55.0157	Escherichia coli	Escherichia coli (562)	Escherichia (561)	Enterobacteriaceae (543)	Enterobacterales (91347)	Gammaproteobacteria (1236)	Proteobacteria (1224)	Bacteria (2)	-5.09202	-5.34491
0.994784	896	1	0	NZ_CP051414.1	40	circular	2021-01-02	USA:NC	USA,NC	35.673	-79.0393	turkey					3371	55.1468	Salmonella enterica subsp. enterica serovar Senftenberg	Salmonella enterica (28901)	Salmonella (590)	Enterobacteriaceae (543)	Enterobacterales (91347)	Gammaproteobacteria (1236)	Proteobacteria (1224)	Bacteria (2)	-5.09333	-5.3454
0.994679	894	1	0	NZ_MT230422.1	41	circular	2020-08-04	France	France	46.6034	1.88833	river					1153	55.8543	Escherichia coli	Escherichia coli (562)	Escherichia (561)	Enterobacteriaceae (543)	Enterobacterales (91347)	Gammaproteobacteria (1236)	Proteobacteria (1224)	Bacteria (2)	4.4815	6.60902
0.994679	894	1	0	NZ_CP049080.1	42	circular	2020-03-18	USA:Houston		29.7068	-95.3971	blood	Homo sapiens				3372	55.1601	Escherichia coli	Escherichia coli (562)	Escherichia (561)	Enterobacteriaceae (543)	Enterobacterales (91347)	Gammaproteobacteria (1236)	Proteobacteria (1224)	Bacteria (2)	-5.09369	-5.34541
0.994626	893	1	0	NZ_CP039838.1	43	circular	2020-06-18					Food (meat)					3371	55.0282	Escherichia coli O157:H7	Escherichia coli (562)	Escherichia (561)	Enterobacteriaceae (543)	Enterobacterales (91347)	Gammaproteobacteria (1236)	Proteobacteria (1224)	Bacteria (2)	-5.09039	-5.34397
0.994413	889	1	0	NZ_CP037958.1	44	circular	2019-03-22	Taiwan	Taiwan	23.5983	120.835	stool	Homo sapiens				3373	55.0252	Salmonella enterica subsp. enterica serovar Goldcoast	Salmonella enterica (28901)	Salmonella (590)	Enterobacteriaceae (543)	Enterobacterales (91347)	Gammaproteobacteria (1236)	Proteobacteria (1224)	Bacteria (2)	-5.09283	-5.34477
0.99436	888	1	0	NZ_CP051401.1	45	circular	2021-01-02	USA:AZ	USA,AZ	34.3953	-111.763	bovine					3372	55.1601	Salmonella enterica subsp. enterica serovar Uganda	Salmonella enterica (28901)	Salmonella (590)	Enterobacteriaceae (543)	Enterobacterales (91347)	Gammaproteobacteria (1236)	Proteobacteria (1224)	Bacteria (2)	-5.10535	-5.35724
0.994306	887	1	0	NZ_CP040650.1	46	circular	2019-05-31	Canada	Canada	61.0667	-107.992		Homo sapiens				3095	55.1212	Salmonella enterica subsp. enterica serovar Rough O:-:-	Salmonella enterica (28901)	Salmonella (590)	Enterobacteriaceae (543)	Enterobacterales (91347)	Gammaproteobacteria (1236)	Proteobacteria (1224)	Bacteria (2)	-5.08506	-5.3378
0.994146	884	1	0	NZ_CP069462.1	47	circular	2021-02-16	USA:WA	USA,WA	47.2868	-120.213		Homo sapiens				3360	54.9405	Escherichia coli	Escherichia coli (562)	Escherichia (561)	Enterobacteriaceae (543)	Enterobacterales (91347)	Gammaproteobacteria (1236)	Proteobacteria (1224)	Bacteria (2)	-5.09062	-5.34384
0.994146	884	1	0	NZ_CP069574.1	48	circular	2021-02-16	USA:WA	USA,WA	47.2868	-120.213		Homo sapiens				3360	54.9405	Escherichia coli	Escherichia coli (562)	Escherichia (561)	Enterobacteriaceae (543)	Enterobacterales (91347)	Gammaproteobacteria (1236)	Proteobacteria (1224)	Bacteria (2)	-5.09023	-5.34489
0.993008	863	1	0	CP042649.1	49	circular	2019-08-15	Taiwan	Taiwan	23.5983	120.835		Sus scrofa domesticus				3368	55.1663	Escherichia coli	Escherichia coli (562)	Escherichia (561)	Enterobacteriaceae (543)	Enterobacterales (91347)	Gammaproteobacteria (1236)	Proteobacteria (1224)	Bacteria (2)	-5.0938	-5.34573
0.992678	857	1	0	NZ_CP080517.1	50	circular	2021-08-11	Saudi Arabia		24.7743	46.7386	food					3383	55.1286	Salmonella enterica subsp. enterica serovar Minnesota	Salmonella enterica (28901)	Salmonella (590)	Enterobacteriaceae (543)	Enterobacterales (91347)	Gammaproteobacteria (1236)	Proteobacteria (1224)	Bacteria (2)	-5.12337	-5.37551
0.992402	852	1	0	NZ_MT859327.1	51	circular	2021-02-24								IncX1_1, EU370913,		43897	44.4108	Escherichia coli	Escherichia coli (562)	Escherichia (561)	Enterobacteriaceae (543)	Enterobacterales (91347)	Gammaproteobacteria (1236)	Proteobacteria (1224)	Bacteria (2)	5.21558	7.83832
0.992235	849	1	0	NZ_CP051419.1	52	circular	2021-01-02	USA:TN	USA,TN	35.773	-86.282	bovine					3372	55.1898	Salmonella enterica subsp. enterica serovar Uganda	Salmonella enterica (28901)	Salmonella (590)	Enterobacteriaceae (543)	Enterobacterales (91347)	Gammaproteobacteria (1236)	Proteobacteria (1224)	Bacteria (2)	-5.09154	-5.34374
0.991844	842	1	0	NZ_CP050715.1	53	circular	2020-04-08	China:Shanghai		31.23	121.47	Diarrheal patient	Homo sapiens				3374	55.246	Salmonella enterica subsp. enterica serovar Enteritidis	Salmonella enterica (28901)	Salmonella (590)	Enterobacteriaceae (543)	Enterobacterales (91347)	Gammaproteobacteria (1236)	Proteobacteria (1224)	Bacteria (2)	-5.09333	-5.34503
0.991053	828	1	0	CP052385.1	54	circular	2020-05-04	South Korea: Chungbuk		36.8	127.7	blood	Homo sapiens				3374	55.0978	Klebsiella pneumoniae	Klebsiella pneumoniae (573)	Klebsiella (570)	Enterobacteriaceae (543)	Enterobacterales (91347)	Gammaproteobacteria (1236)	Proteobacteria (1224)	Bacteria (2)	-5.09243	-5.34484
0.990652	821	1	0	NZ_CP010155.1	55	circular	2016-12-20						dog		IncX1_1, EU370913,		39406	44.6379	Escherichia coli	Escherichia coli (562)	Escherichia (561)	Enterobacteriaceae (543)	Enterobacterales (91347)	Gammaproteobacteria (1236)	Proteobacteria (1224)	Bacteria (2)	5.25807	7.83574
0.990422	817	1	0	NZ_CP080137.1	56	circular	2021-08-02	Pakistan: Faisalabad		31.44	73.07	chicken			IncX1_1, EU370913,		49201	45.9239	Escherichia coli	Escherichia coli (562)	Escherichia (561)	Enterobacteriaceae (543)	Enterobacterales (91347)	Gammaproteobacteria (1236)	Proteobacteria (1224)	Bacteria (2)	5.22402	7.82688
0.990074	811	1	0	NZ_CP040091.1	57	circular	2020-07-09	China:Shen Zhen		22.53	114.05	feces	Migratory bird		IncX1_1, EU370913,		52088	47.2681	Escherichia coli	Escherichia coli (562)	Escherichia (561)	Enterobacteriaceae (543)	Enterobacterales (91347)	Gammaproteobacteria (1236)	Proteobacteria (1224)	Bacteria (2)	5.24205	7.80798

## Sheet: PLSD_MYS11
Supplementary6 PLSD results on plasmid MYS11
identity	shared_hashes	median_multiplicity	pvalue	ACC_NUCCORE	recid	Topology_NUCCORE	CreateDate_NUCCORE	Location_BIOSAMPLE	loc_parsed	loc_lat	loc_lng	IsolationSource_BIOSAMPLE	Host_BIOSAMPLE	SamplType_BIOSAMPLE	plasmidfinder	pmlst	Length_NUCCORE	GC_NUCCORE	taxon_name	taxon_species_name	taxon_genus_name	taxon_family_name	taxon_order_name	taxon_class_name	taxon_phylum_name	taxon_superkingdom_name	D1	D2
1	1000	1	0	NZ_CP072960.1	1	circular	2021-04-20								Col(pHAD28)_1, KU674895,		2264	51.5459	Enterobacter sp. MGH 3	Enterobacter sp. MGH 3 (1329812)	Enterobacter (547)	Enterobacteriaceae (543)	Enterobacterales (91347)	Gammaproteobacteria (1236)	Proteobacteria (1224)	Bacteria (2)	0.703825	1.3647
1	1000	1	0	NZ_CP051337.1	2	circular	2021-01-27	USA:AZ	USA,AZ	34.3953	-111.763	bovine			Col(pHAD28)_1, KU674895,		2264	51.5459	Salmonella enterica subsp. enterica serovar Worthington	Salmonella enterica (28901)	Salmonella (590)	Enterobacteriaceae (543)	Enterobacterales (91347)	Gammaproteobacteria (1236)	Proteobacteria (1224)	Bacteria (2)	0.729489	1.41572
1	1000	1	0	NZ_CP072969.1	3	circular	2021-04-20								Col(pHAD28)_1, KU674895,		2264	51.5459	Enterobacter sp. MGH 14	Enterobacter sp. MGH 14 (1329823)	Enterobacter (547)	Enterobacteriaceae (543)	Enterobacterales (91347)	Gammaproteobacteria (1236)	Proteobacteria (1224)	Bacteria (2)	0.725071	1.39441
1	1000	1	0	NZ_CP030193.1	4	circular	2018-07-19								Col(pHAD28)_1, KU674895,		2264	51.5459	Salmonella enterica	Salmonella enterica (28901)	Salmonella (590)	Enterobacteriaceae (543)	Enterobacterales (91347)	Gammaproteobacteria (1236)	Proteobacteria (1224)	Bacteria (2)	0.7107	1.40348
0.999857	997	1	0	NZ_CP033826.1	5	circular	2018-11-26					Endotracheal aspirate	Homo sapiens				5907	50.8549	Klebsiella sp. FDAARGOS_511	Klebsiella sp. FDAARGOS_511 (2488567)	Klebsiella (570)	Enterobacteriaceae (543)	Enterobacterales (91347)	Gammaproteobacteria (1236)	Proteobacteria (1224)	Bacteria (2)	2.7337	12.4431
0.999857	997	1	0	NZ_CP049129.1	6	circular	2020-09-11	China: Yiwu		29.335	120.122	urine	Homo sapiens				3373	55.2624	Escherichia coli	Escherichia coli (562)	Escherichia (561)	Enterobacteriaceae (543)	Enterobacterales (91347)	Gammaproteobacteria (1236)	Proteobacteria (1224)	Bacteria (2)	-5.07223	-5.32655
0.99957	991	1	0	NZ_CP056438.1	7	circular	2020-08-03	United Kingdom	United Kingdom	54.7024	-3.27658	Wastewater influent sample		culture			5907	50.8211	Klebsiella pneumoniae	Klebsiella pneumoniae (573)	Klebsiella (570)	Enterobacteriaceae (543)	Enterobacterales (91347)	Gammaproteobacteria (1236)	Proteobacteria (1224)	Bacteria (2)	2.73351	12.4446
0.999522	990	1	0	NZ_CP039602.1	8	circular	2019-04-29	Canada: ON	Canada,ON	50.0007	-86.001		Homo sapiens				3374	55.246	Salmonella enterica subsp. enterica serovar 1,4,[5],12:i:-	Salmonella enterica (28901)	Salmonella (590)	Enterobacteriaceae (543)	Enterobacterales (91347)	Gammaproteobacteria (1236)	Proteobacteria (1224)	Bacteria (2)	-5.06964	-5.32455
0.999522	990	1	0	NZ_CP070928.1	9	linear	2021-03-05	Singapore	Singapore	1.34085	103.878	feces	Homo sapiens	Bacterial pure culture			3375	55.2	Escherichia coli	Escherichia coli (562)	Escherichia (561)	Enterobacteriaceae (543)	Enterobacterales (91347)	Gammaproteobacteria (1236)	Proteobacteria (1224)	Bacteria (2)	-5.06634	-5.32167
0.999184	983	1	0	NZ_CP048317.1	10	circular	2020-02-20	Switzerland	Switzerland	46.7986	8.23197	environment		cell culture			3372	55.2195	Escherichia coli	Escherichia coli (562)	Escherichia (561)	Enterobacteriaceae (543)	Enterobacterales (91347)	Gammaproteobacteria (1236)	Proteobacteria (1224)	Bacteria (2)	-5.06847	-5.32313
0.998893	977	1	0	CP074318.1	11	circular	2021-05-11	USA:TX	USA,TX	31.816	-99.5121						5926	50.81	Salmonella enterica subsp. enterica serovar Soerenga str. 695	Salmonella enterica (28901)	Salmonella (590)	Enterobacteriaceae (543)	Enterobacterales (91347)	Gammaproteobacteria (1236)	Proteobacteria (1224)	Bacteria (2)	2.76895	12.4145
0.998841	811	1	0	NZ_MT230126.1	12	circular	2020-08-04	France	France	46.6034	1.88833	river					851	51.2338	Escherichia coli	Escherichia coli (562)	Escherichia (561)	Enterobacteriaceae (543)	Enterobacterales (91347)	Gammaproteobacteria (1236)	Proteobacteria (1224)	Bacteria (2)	4.33488	6.47856
0.998795	975	1	0	NZ_CP069876.1	13	circular	2021-02-23	USA:WA	USA,WA	47.2868	-120.213		Homo sapiens				3373	55.2327	Klebsiella pneumoniae	Klebsiella pneumoniae (573)	Klebsiella (570)	Enterobacteriaceae (543)	Enterobacterales (91347)	Gammaproteobacteria (1236)	Proteobacteria (1224)	Bacteria (2)	-5.10855	-5.36278
0.998795	975	1	0	NZ_CP054385.1	14	circular	2020-08-04	USA: California	USA,California	36.7015	-118.756	rectal swab from healthy college student	Homo sapiens	whole organism			3373	55.2624	Escherichia coli	Escherichia coli (562)	Escherichia (561)	Enterobacteriaceae (543)	Enterobacterales (91347)	Gammaproteobacteria (1236)	Proteobacteria (1224)	Bacteria (2)	-5.0912	-5.3459
0.99874	783	1	0	NZ_MT230180.1	15	circular	2020-08-04	France	France	46.6034	1.88833	river					824	52.1845	Escherichia coli	Escherichia coli (562)	Escherichia (561)	Enterobacteriaceae (543)	Enterobacterales (91347)	Gammaproteobacteria (1236)	Proteobacteria (1224)	Bacteria (2)	4.40623	6.68707
0.998649	972	1	0	NZ_CP073010.1	16	circular	2020-09-01						Homo sapiens		Col(pHAD28)_1, KU674895,		9597	51.7974	Citrobacter sp. BIDMC108	Citrobacter sp. BIDMC108 (1686385)	Citrobacter (544)	Enterobacteriaceae (543)	Enterobacterales (91347)	Gammaproteobacteria (1236)	Proteobacteria (1224)	Bacteria (2)	1.03616	1.98458
0.998452	968	1	0	NZ_MT230174.1	17	circular	2020-09-22	France	France	46.6034	1.88833	river					1455	60.0687	Escherichia coli	Escherichia coli (562)	Escherichia (561)	Enterobacteriaceae (543)	Enterobacterales (91347)	Gammaproteobacteria (1236)	Proteobacteria (1224)	Bacteria (2)	4.36638	6.60015
0.998256	964	1	0	NZ_CP070918.1	18	linear	2021-03-05	Singapore	Singapore	1.34085	103.878	feces	Homo sapiens	Bacterial pure culture			3373	55.292	Escherichia coli	Escherichia coli (562)	Escherichia (561)	Enterobacteriaceae (543)	Enterobacterales (91347)	Gammaproteobacteria (1236)	Proteobacteria (1224)	Bacteria (2)	-5.07062	-5.32551
0.998127	822	1	0	NZ_MT230424.1	19	circular	2020-08-04	France	France	46.6034	1.88833	river					875	52.5714	Escherichia coli	Escherichia coli (562)	Escherichia (561)	Enterobacteriaceae (543)	Enterobacterales (91347)	Gammaproteobacteria (1236)	Proteobacteria (1224)	Bacteria (2)	4.39936	6.71176
0.998107	961	1	0	NZ_AJ437107.1	20	circular	2002-11-28										1091	46.3795	Escherichia coli	Escherichia coli (562)	Escherichia (561)	Enterobacteriaceae (543)	Enterobacterales (91347)	Gammaproteobacteria (1236)	Proteobacteria (1224)	Bacteria (2)	6.31039	7.21624
0.99761	951	1	0	NZ_CP034826.1	21	circular	2019-01-12	China:Zhejiang	China,Zhejiang	29	120	feces		cell culture			3373	55.292	Salmonella sp. SSDFZ54	Salmonella sp. SSDFZ54 (2500542)	Salmonella (590)	Enterobacteriaceae (543)	Enterobacterales (91347)	Gammaproteobacteria (1236)	Proteobacteria (1224)	Bacteria (2)	-5.06252	-5.31821
0.99756	950	1	0	NZ_CP071689.1	22	circular	2021-03-18	China:WuHan	China,WuHan	30.5951	114.3		Homo sapiens	cell culture			3373	55.2327	Salmonella sp. SAL-007	Salmonella sp. SAL-007 (2816952)	Salmonella (590)	Enterobacteriaceae (543)	Enterobacterales (91347)	Gammaproteobacteria (1236)	Proteobacteria (1224)	Bacteria (2)	-5.0521	-5.31001
0.99756	950	1	0	NZ_CP050782.1	23	circular	2020-04-08	China:Shanghai		31.23	121.47	Chicken product	chicken				3372	55.3084	Salmonella enterica subsp. enterica serovar Indiana	Salmonella enterica (28901)	Salmonella (590)	Enterobacteriaceae (543)	Enterobacterales (91347)	Gammaproteobacteria (1236)	Proteobacteria (1224)	Bacteria (2)	-5.06529	-5.32053
0.99731	945	1	0	NZ_CP011066.1	24	circular	2016-04-07	China		26.2472	119.083	pheasant duodenum					3373	55.2327	Escherichia coli str. Sanji	Escherichia coli (562)	Escherichia (561)	Enterobacteriaceae (543)	Enterobacterales (91347)	Gammaproteobacteria (1236)	Proteobacteria (1224)	Bacteria (2)	-5.05816	-5.31431
0.99731	945	1	0	NZ_AP022053.1	25	circular	2020-08-13	Japan:Tokyo		35.6514	139.481						3373	55.2327	Escherichia coli	Escherichia coli (562)	Escherichia (561)	Enterobacteriaceae (543)	Enterobacterales (91347)	Gammaproteobacteria (1236)	Proteobacteria (1224)	Bacteria (2)	-5.05488	-5.31119
0.99731	945	1	0	NZ_CP050767.1	26	circular	2020-04-08	China:Shanghai		31.23	121.47	Diarrheal patient	Homo sapiens				3373	55.292	Salmonella enterica subsp. enterica serovar Indiana	Salmonella enterica (28901)	Salmonella (590)	Enterobacteriaceae (543)	Enterobacterales (91347)	Gammaproteobacteria (1236)	Proteobacteria (1224)	Bacteria (2)	-5.06652	-5.32149
0.99731	945	1	0	NZ_CP035128.1	27	circular	2019-01-23	China: Hangzhou	China,Hangzhou	30.249	120.205	urine	Homo sapiens				3373	55.2327	Escherichia coli	Escherichia coli (562)	Escherichia (561)	Enterobacteriaceae (543)	Enterobacterales (91347)	Gammaproteobacteria (1236)	Proteobacteria (1224)	Bacteria (2)	-5.05505	-5.31131
0.99731	945	1	0	NZ_CP047009.1	28	circular	2021-05-12	China:Yangling		34.16	108.02	intestinal and liver	chicken	whole organism			3373	55.2327	Escherichia coli	Escherichia coli (562)	Escherichia (561)	Enterobacteriaceae (543)	Enterobacterales (91347)	Gammaproteobacteria (1236)	Proteobacteria (1224)	Bacteria (2)	-5.05793	-5.31379
0.997159	942	1	0	NZ_CP021100.1	29	circular	2019-08-25	Hong Kong	Hong Kong	22.3506	114.185	stool	pig	whole organism			6162	54.9821	Escherichia coli	Escherichia coli (562)	Escherichia (561)	Enterobacteriaceae (543)	Enterobacterales (91347)	Gammaproteobacteria (1236)	Proteobacteria (1224)	Bacteria (2)	-5.06668	-5.32176
0.997108	941	1	0	NZ_CP045684.1	30	circular	2020-01-17	China		30.26	120.2	rectum	Homo sapiens				3373	55.2031	Klebsiella pneumoniae	Klebsiella pneumoniae (573)	Klebsiella (570)	Enterobacteriaceae (543)	Enterobacterales (91347)	Gammaproteobacteria (1236)	Proteobacteria (1224)	Bacteria (2)	-5.05771	-5.31384
0.996037	920	1	0	CP065864.1	31	circular	2020-12-10	Trinidad and Tobago	Trinidad and Tobago	10.8678	-60.9821	broken egg shells- hatchery			Col(pHAD28)_1, KU674895,		2265	51.7439	Salmonella enterica subsp. enterica serovar Westhampton	Salmonella enterica (28901)	Salmonella (590)	Enterobacteriaceae (543)	Enterobacterales (91347)	Gammaproteobacteria (1236)	Proteobacteria (1224)	Bacteria (2)	0.705764	1.42173
0.995415	908	1	0	NZ_CP012927.1	32	circular	2016-01-27	Canada: Quebec	Canada,Quebec	52.4761	-71.8259	human stool	Homo sapiens				3372	55.1305	Salmonella enterica subsp. enterica serovar Heidelberg	Salmonella enterica (28901)	Salmonella (590)	Enterobacteriaceae (543)	Enterobacterales (91347)	Gammaproteobacteria (1236)	Proteobacteria (1224)	Bacteria (2)	-5.09109	-5.34335
0.995363	907	1	0	NZ_CP013223.1	33	circular	2016-01-27	USA: Tulsa		36.1314	-95.9372	ground turkey					3371	55.1172	Salmonella enterica subsp. enterica serovar Anatum	Salmonella enterica (28901)	Salmonella (590)	Enterobacteriaceae (543)	Enterobacterales (91347)	Gammaproteobacteria (1236)	Proteobacteria (1224)	Bacteria (2)	-5.06487	-5.31697
0.995363	907	1	0	NZ_CP013225.1	34	circular	2016-01-27	USA: Tulsa		36.1314	-95.9372	ground turkey					3371	55.1172	Salmonella enterica subsp. enterica serovar Anatum	Salmonella enterica (28901)	Salmonella (590)	Enterobacteriaceae (543)	Enterobacterales (91347)	Gammaproteobacteria (1236)	Proteobacteria (1224)	Bacteria (2)	-5.09369	-5.34593
0.995363	907	1	0	CP026790.1	35	circular	2018-02-26								IncHI1A_1, AF250878, |IncHI1B(R27)_1_R27, AF250878, |IncFIA(HI1)_1, AF250878,	IncHI1 MLST(-):HCM1_043(1);HCM1_064(2);HCM1_099(1?);HCM1_116(~1);HCM1_178ac(~1);HCM1_259(2)|IncF RST(F-:A8:B-):FIA(8);FIB(-);FIC(-);FII(-);FIIK(-);FIIS(-);FIIY(-)	165702	45.7013	Shigella flexneri 2a	Shigella flexneri (623)	Shigella (620)	Enterobacteriaceae (543)	Enterobacterales (91347)	Gammaproteobacteria (1236)	Proteobacteria (1224)	Bacteria (2)	14.2657	-3.37878
0.995363	907	1	0	NC_011082.1	36	circular	2008-07-25										3373	55.1141	Salmonella enterica subsp. enterica serovar Heidelberg str. SL476	Salmonella enterica (28901)	Salmonella (590)	Enterobacteriaceae (543)	Enterobacterales (91347)	Gammaproteobacteria (1236)	Proteobacteria (1224)	Bacteria (2)	-5.09029	-5.34284
0.99531	906	1	0	NZ_CP060510.1	37	circular	2020-08-30	Russia	Russia	64.6863	97.7453						3372	55.1305	Salmonella enterica	Salmonella enterica (28901)	Salmonella (590)	Enterobacteriaceae (543)	Enterobacterales (91347)	Gammaproteobacteria (1236)	Proteobacteria (1224)	Bacteria (2)	-5.09403	-5.34591
0.99531	906	1	0	NZ_CP011944.1	38	circular	2016-05-19	Canada	Canada	61.0667	-107.992	Poultry environment					3372	55.1008	Salmonella enterica subsp. enterica serovar Enteritidis	Salmonella enterica (28901)	Salmonella (590)	Enterobacteriaceae (543)	Enterobacterales (91347)	Gammaproteobacteria (1236)	Proteobacteria (1224)	Bacteria (2)	-5.09035	-5.3427
0.99531	906	1	0	NZ_AP022048.1	39	circular	2020-08-13	Japan:Tokyo		35.6514	139.481						3372	55.1305	Escherichia coli	Escherichia coli (562)	Escherichia (561)	Enterobacteriaceae (543)	Enterobacterales (91347)	Gammaproteobacteria (1236)	Proteobacteria (1224)	Bacteria (2)	-5.09702	-5.34895
0.995258	905	1	0	NZ_CP051328.1	40	circular	2021-01-02	USA:NC	USA,NC	35.673	-79.0393	turkey					3375	55.0815	Salmonella enterica subsp. enterica serovar Senftenberg	Salmonella enterica (28901)	Salmonella (590)	Enterobacteriaceae (543)	Enterobacterales (91347)	Gammaproteobacteria (1236)	Proteobacteria (1224)	Bacteria (2)	-5.09406	-5.34638
0.995206	904	1	0	NZ_CP051340.1	41	circular	2021-01-27	USA:AZ	USA,AZ	34.3953	-111.763	bovine					3373	55.0845	Salmonella enterica subsp. enterica serovar Worthington	Salmonella enterica (28901)	Salmonella (590)	Enterobacteriaceae (543)	Enterobacterales (91347)	Gammaproteobacteria (1236)	Proteobacteria (1224)	Bacteria (2)	-5.09168	-5.34455
0.995101	902	1	0	NZ_CP069689.1	42	circular	2021-03-26	Poland: Bialystok		53.1252	23.1591		Homo sapiens				3371	55.1468	Escherichia coli O176:H45	Escherichia coli (562)	Escherichia (561)	Enterobacteriaceae (543)	Enterobacterales (91347)	Gammaproteobacteria (1236)	Proteobacteria (1224)	Bacteria (2)	-5.09147	-5.34424
0.995048	901	1	0	NZ_CP040653.1	43	circular	2019-05-31	Canada: Quebec	Canada,Quebec	52.4761	-71.8259	porcine					3372	55.1008	Salmonella enterica subsp. enterica serovar 1,4,[5],12:i:-	Salmonella enterica (28901)	Salmonella (590)	Enterobacteriaceae (543)	Enterobacterales (91347)	Gammaproteobacteria (1236)	Proteobacteria (1224)	Bacteria (2)	-5.09273	-5.34543
0.995048	901	1	0	NZ_CP040320.1	44	circular	2019-05-23	Canada	Canada	61.0667	-107.992		Homo sapiens				3372	55.1008	Salmonella enterica subsp. enterica serovar Rough O:-:-	Salmonella enterica (28901)	Salmonella (590)	Enterobacteriaceae (543)	Enterobacterales (91347)	Gammaproteobacteria (1236)	Proteobacteria (1224)	Bacteria (2)	-5.09249	-5.34502
0.995048	901	1	0	NZ_CP053654.1	45	circular	2021-04-28	France	France	46.6034	1.88833	Bovine adult	Bos taurus	Cell Culture			3499	55.0157	Escherichia coli	Escherichia coli (562)	Escherichia (561)	Enterobacteriaceae (543)	Enterobacterales (91347)	Gammaproteobacteria (1236)	Proteobacteria (1224)	Bacteria (2)	-5.09202	-5.34491
0.994995	900	1	0	NZ_CP051414.1	46	circular	2021-01-02	USA:NC	USA,NC	35.673	-79.0393	turkey					3371	55.1468	Salmonella enterica subsp. enterica serovar Senftenberg	Salmonella enterica (28901)	Salmonella (590)	Enterobacteriaceae (543)	Enterobacterales (91347)	Gammaproteobacteria (1236)	Proteobacteria (1224)	Bacteria (2)	-5.09333	-5.3454
0.994995	900	1	0	NZ_CP051401.1	47	circular	2021-01-02	USA:AZ	USA,AZ	34.3953	-111.763	bovine					3372	55.1601	Salmonella enterica subsp. enterica serovar Uganda	Salmonella enterica (28901)	Salmonella (590)	Enterobacteriaceae (543)	Enterobacterales (91347)	Gammaproteobacteria (1236)	Proteobacteria (1224)	Bacteria (2)	-5.10535	-5.35724
0.99489	898	1	0	NZ_CP049080.1	48	circular	2020-03-18	USA:Houston		29.7068	-95.3971	blood	Homo sapiens				3372	55.1601	Escherichia coli	Escherichia coli (562)	Escherichia (561)	Enterobacteriaceae (543)	Enterobacterales (91347)	Gammaproteobacteria (1236)	Proteobacteria (1224)	Bacteria (2)	-5.09369	-5.34541
0.994837	897	1	0	NZ_CP039838.1	49	circular	2020-06-18					Food (meat)					3371	55.0282	Escherichia coli O157:H7	Escherichia coli (562)	Escherichia (561)	Enterobacteriaceae (543)	Enterobacterales (91347)	Gammaproteobacteria (1236)	Proteobacteria (1224)	Bacteria (2)	-5.09039	-5.34397
0.994837	897	1	0	NZ_CP062979.2	50	circular	2020-10-22	Singapore		1.3521	103.82	stool	Homo sapiens		IncHI1A_1, AF250878, |IncHI1B(R27)_1_R27, AF250878, |IncFIA(HI1)_1, AF250878,	IncHI1 MLST(-):HCM1_043(1);HCM1_064(1);HCM1_099(1);HCM1_116(1);HCM1_178ac(-);HCM1_259(~2)|IncF RST(F-:A8:B-):FIA(8);FIB(-);FIC(-);FII(-);FIIK(-);FIIS(-);FIIY(-)	244538	47.2675	Salmonella enterica subsp. enterica serovar Saintpaul	Salmonella enterica (28901)	Salmonella (590)	Enterobacteriaceae (543)	Enterobacterales (91347)	Gammaproteobacteria (1236)	Proteobacteria (1224)	Bacteria (2)	14.245	-3.34118
0.994784	896	1	0	NZ_CP023167.1	51	circular	2017-09-14	Singapore		1.3521	103.82	Wet market			IncFIA(HI1)_1, AF250878, |IncN_1, AY046276, |IncHI1B(R27)_1_R27, AF250878, |IncHI1A_1, AF250878,	IncF RST(F-:A8:B-):FIA(8);FIB(-);FIC(-);FII(-);FIIK(-);FIIS(-);FIIY(-)|IncN MLST(-):repN(1);traJ(-);korA(-)|IncHI1 MLST(-):HCM1_043(1);HCM1_064(1);HCM1_099(1);HCM1_116(1);HCM1_178ac(-);HCM1_259(~2)	254041	47.4915	Salmonella enterica subsp. enterica serovar Saintpaul	Salmonella enterica (28901)	Salmonella (590)	Enterobacteriaceae (543)	Enterobacterales (91347)	Gammaproteobacteria (1236)	Proteobacteria (1224)	Bacteria (2)	14.2432	-3.32953
0.994626	893	1	0	NZ_CP037958.1	52	circular	2019-03-22	Taiwan	Taiwan	23.5983	120.835	stool	Homo sapiens				3373	55.0252	Salmonella enterica subsp. enterica serovar Goldcoast	Salmonella enterica (28901)	Salmonella (590)	Enterobacteriaceae (543)	Enterobacterales (91347)	Gammaproteobacteria (1236)	Proteobacteria (1224)	Bacteria (2)	-5.09283	-5.34477
0.994519	891	1	0	NZ_MT162142.1	53	circular	2021-01-26								Col(pHAD28)_1, KU674895,		5926	49.1056	Escherichia coli	Escherichia coli (562)	Escherichia (561)	Enterobacteriaceae (543)	Enterobacterales (91347)	Gammaproteobacteria (1236)	Proteobacteria (1224)	Bacteria (2)	1.19853	1.04971
0.994519	891	1	0	NZ_CP040650.1	54	circular	2019-05-31	Canada	Canada	61.0667	-107.992		Homo sapiens				3095	55.1212	Salmonella enterica subsp. enterica serovar Rough O:-:-	Salmonella enterica (28901)	Salmonella (590)	Enterobacteriaceae (543)	Enterobacterales (91347)	Gammaproteobacteria (1236)	Proteobacteria (1224)	Bacteria (2)	-5.08506	-5.3378
0.994413	889	1	0	NZ_MT230422.1	55	circular	2020-08-04	France	France	46.6034	1.88833	river					1153	55.8543	Escherichia coli	Escherichia coli (562)	Escherichia (561)	Enterobacteriaceae (543)	Enterobacterales (91347)	Gammaproteobacteria (1236)	Proteobacteria (1224)	Bacteria (2)	4.4815	6.60902
0.99436	888	1	0	NZ_CP069462.1	56	circular	2021-02-16	USA:WA	USA,WA	47.2868	-120.213		Homo sapiens				3360	54.9405	Escherichia coli	Escherichia coli (562)	Escherichia (561)	Enterobacteriaceae (543)	Enterobacterales (91347)	Gammaproteobacteria (1236)	Proteobacteria (1224)	Bacteria (2)	-5.09062	-5.34384
0.99436	888	1	0	NZ_CP069574.1	57	circular	2021-02-16	USA:WA	USA,WA	47.2868	-120.213		Homo sapiens				3360	54.9405	Escherichia coli	Escherichia coli (562)	Escherichia (561)	Enterobacteriaceae (543)	Enterobacterales (91347)	Gammaproteobacteria (1236)	Proteobacteria (1224)	Bacteria (2)	-5.09023	-5.34489
0.99436	888	1	0	NZ_CP070915.1	58	linear	2021-03-05	Singapore	Singapore	1.34085	103.878	feces	Homo sapiens	Bacterial pure culture	IncFIA(HI1)_1, AF250878, |IncHI1B(R27)_1_R27, AF250878, |IncHI1A_1, AF250878,	IncF RST(F-:A8:B-):FIA(8);FIB(-);FIC(-);FII(-);FIIK(-);FIIS(-);FIIY(-)|IncHI1 MLST(-):HCM1_043(1);HCM1_064(1);HCM1_099(1);HCM1_116(1);HCM1_178ac(-);HCM1_259(~2)	217265	46.8166	Escherichia coli	Escherichia coli (562)	Escherichia (561)	Enterobacteriaceae (543)	Enterobacterales (91347)	Gammaproteobacteria (1236)	Proteobacteria (1224)	Bacteria (2)	14.2402	-3.34223
0.994253	886	1	0	NZ_CP072419.1	59	circular	2021-04-06	India: Vellore		12.9246	79.1348	blood	Homo sapiens				3149	50.7463	Klebsiella pneumoniae	Klebsiella pneumoniae (573)	Klebsiella (570)	Enterobacteriaceae (543)	Enterobacterales (91347)	Gammaproteobacteria (1236)	Proteobacteria (1224)	Bacteria (2)	4.34222	6.48563
0.994098	763	1	0	NZ_MT230288.1	60	circular	2020-08-04	France	France	46.6034	1.88833	river					1088	50.9191	Escherichia coli	Escherichia coli (562)	Escherichia (561)	Enterobacteriaceae (543)	Enterobacterales (91347)	Gammaproteobacteria (1236)	Proteobacteria (1224)	Bacteria (2)	4.37296	6.71652
0.99377	877	1	0	NZ_CP046007.1	61	circular	2019-11-20	China:Henan	China,Henan	34	114	feces	swine	mixed culture	IncFIA(HI1)_1, AF250878, |IncHI1A_1, AF250878, |IncHI1B(R27)_1_R27, AF250878,	IncF RST(F-:A8:B-):FIA(8);FIB(-);FIC(-);FII(-);FIIK(-);FIIS(-);FIIY(-)|IncHI1 MLST(-):HCM1_043(~1);HCM1_064(1);HCM1_099(1);HCM1_116(~1);HCM1_178ac(1);HCM1_259(2)	186058	46.3511	Escherichia coli	Escherichia coli (562)	Escherichia (561)	Enterobacteriaceae (543)	Enterobacterales (91347)	Gammaproteobacteria (1236)	Proteobacteria (1224)	Bacteria (2)	14.2657	-3.31622
0.993227	867	1	0	CP042649.1	62	circular	2019-08-15	Taiwan	Taiwan	23.5983	120.835		Sus scrofa domesticus				3368	55.1663	Escherichia coli	Escherichia coli (562)	Escherichia (561)	Enterobacteriaceae (543)	Enterobacterales (91347)	Gammaproteobacteria (1236)	Proteobacteria (1224)	Bacteria (2)	-5.0938	-5.34573
0.993172	866	1	0	NZ_CP022495.1	63	circular	2017-08-01								IncFIA(HI1)_1, AF250878, |IncHI1A_1, AF250878, |IncHI1B(R27)_1_R27, AF250878,	IncF RST(F-:A8:B-):FIA(8);FIB(-);FIC(-);FII(-);FIIK(-);FIIS(-);FIIY(-)|IncHI1 MLST(2):HCM1_043(1);HCM1_064(2);HCM1_099(1);HCM1_116(1);HCM1_178ac(1);HCM1_259(1)	236555	45.4419	Salmonella enterica subsp. enterica serovar Derby	Salmonella enterica (28901)	Salmonella (590)	Enterobacteriaceae (543)	Enterobacterales (91347)	Gammaproteobacteria (1236)	Proteobacteria (1224)	Bacteria (2)	14.2354	-3.36059
0.993118	865	1	0	NZ_CP046717.1	64	circular	2020-03-21	China: Henan	China,Henan	34	114		pet dog	faecal sample	IncFIA(HI1)_1, AF250878, |IncHI1B(R27)_1_R27, AF250878, |IncHI1A_1, AF250878,	IncF RST(F-:A8:B-):FIA(8);FIB(-);FIC(-);FII(-);FIIK(-);FIIS(-);FIIY(-)|IncHI1 MLST(-):HCM1_043(~1);HCM1_064(1);HCM1_099(1);HCM1_116(~1);HCM1_178ac(1);HCM1_259(2)	190391	46.3089	Escherichia coli	Escherichia coli (562)	Escherichia (561)	Enterobacteriaceae (543)	Enterobacterales (91347)	Gammaproteobacteria (1236)	Proteobacteria (1224)	Bacteria (2)	14.2432	-3.31484
0.993063	864	1	0	NZ_MN101856.1	65	circular	2020-06-04								IncHI1A_1, AF250878, |IncFIA(HI1)_1, AF250878, |IncHI1B(R27)_1_R27, AF250878,	IncHI1 MLST(-):HCM1_043(~1);HCM1_064(1);HCM1_099(1);HCM1_116(~1);HCM1_178ac(1);HCM1_259(2)|IncF RST(F-:A8:B-):FIA(8);FIB(-);FIC(-);FII(-);FIIK(-);FIIS(-);FIIY(-)	190390	46.3076	Escherichia coli	Escherichia coli (562)	Escherichia (561)	Enterobacteriaceae (543)	Enterobacterales (91347)	Gammaproteobacteria (1236)	Proteobacteria (1224)	Bacteria (2)	14.2531	-3.32004
0.993063	864	1	0	NZ_CP041449.1	66	circular	2019-10-07	China: Yangzhou		32.24	119.26	Pork			IncFIA(HI1)_1, AF250878, |IncHI1B(R27)_1_R27, AF250878, |IncHI1A_1, AF250878,	IncF RST(F-:A8:B-):FIA(8);FIB(-);FIC(-);FII(-);FIIK(-);FIIS(-);FIIY(-)|IncHI1 MLST(-):HCM1_043(~1);HCM1_064(1);HCM1_099(1);HCM1_116(~1);HCM1_178ac(1);HCM1_259(2)	190128	46.2972	Escherichia coli	Escherichia coli (562)	Escherichia (561)	Enterobacteriaceae (543)	Enterobacterales (91347)	Gammaproteobacteria (1236)	Proteobacteria (1224)	Bacteria (2)	14.2462	-3.3153
0.993063	864	1	0	NZ_MW940627.1	67	circular	2021-06-17								IncFIA(HI1)_1, AF250878, |IncHI1B(R27)_1_R27, AF250878, |IncHI1A_1, AF250878,	IncF RST(F-:A8:B-):FIA(8);FIB(-);FIC(-);FII(-);FIIK(-);FIIS(-);FIIY(-)|IncHI1 MLST(-):HCM1_043(~1);HCM1_064(1);HCM1_099(1);HCM1_116(~1);HCM1_178ac(1);HCM1_259(2)	191434	46.3538	Citrobacter sp.	Citrobacter sp. (1896336)	Citrobacter (544)	Enterobacteriaceae (543)	Enterobacterales (91347)	Gammaproteobacteria (1236)	Proteobacteria (1224)	Bacteria (2)	14.2352	-3.29935
0.993063	864	1	0	NZ_CP059284.1	68	circular	2020-08-03	China: Sichuan		38.37	103.59	chicken meat			IncFIA(HI1)_1, AF250878, |IncHI1B(R27)_1_R27, AF250878, |IncHI1A_1, AF250878,	IncF RST(F-:A8:B-):FIA(8);FIB(-);FIC(-);FII(-);FIIK(-);FIIS(-);FIIY(-)|IncHI1 MLST(-):HCM1_043(~1);HCM1_064(1);HCM1_099(1);HCM1_116(~1);HCM1_178ac(1);HCM1_259(2)	190381	46.3092	Escherichia coli	Escherichia coli (562)	Escherichia (561)	Enterobacteriaceae (543)	Enterobacterales (91347)	Gammaproteobacteria (1236)	Proteobacteria (1224)	Bacteria (2)	14.2461	-3.31172
0.992899	861	1	0	NZ_CP080517.1	69	circular	2021-08-11	Saudi Arabia		24.7743	46.7386	food					3383	55.1286	Salmonella enterica subsp. enterica serovar Minnesota	Salmonella enterica (28901)	Salmonella (590)	Enterobacteriaceae (543)	Enterobacterales (91347)	Gammaproteobacteria (1236)	Proteobacteria (1224)	Bacteria (2)	-5.12337	-5.37551
0.992899	861	1	0	NZ_MW940625.1	70	circular	2021-06-17								IncFIA(HI1)_1, AF250878, |IncHI1B(R27)_1_R27, AF250878, |IncHI1A_1, AF250878,	IncF RST(F-:A8:B-):FIA(8);FIB(-);FIC(-);FII(-);FIIK(-);FIIS(-);FIIY(-)|IncHI1 MLST(-):HCM1_043(~1);HCM1_064(1);HCM1_099(1);HCM1_116(~1);HCM1_178ac(1);HCM1_259(2)	190382	46.3079	Escherichia sp.	Escherichia sp. (1884818)	Escherichia (561)	Enterobacteriaceae (543)	Enterobacterales (91347)	Gammaproteobacteria (1236)	Proteobacteria (1224)	Bacteria (2)	14.2437	-3.31367
0.992457	853	1	0	NZ_MW940615.1	71	circular	2021-06-18								IncFIA(HI1)_1, AF250878, |IncHI1B(R27)_1_R27, AF250878, |IncHI1A_1, AF250878,	IncF RST(F-:A8:B-):FIA(8);FIB(-);FIC(-);FII(-);FIIK(-);FIIS(-);FIIY(-)|IncHI1 MLST(-):HCM1_043(~1);HCM1_064(1);HCM1_099(1);HCM1_116(~1);HCM1_178ac(1);HCM1_259(2)	193385	46.3542	Klebsiella sp.	Klebsiella sp. (576)	Klebsiella (570)	Enterobacteriaceae (543)	Enterobacterales (91347)	Gammaproteobacteria (1236)	Proteobacteria (1224)	Bacteria (2)	14.2229	-3.28802
0.992457	853	1	0	NZ_CP051419.1	72	circular	2021-01-02	USA:TN	USA,TN	35.773	-86.282	bovine					3372	55.1898	Salmonella enterica subsp. enterica serovar Uganda	Salmonella enterica (28901)	Salmonella (590)	Enterobacteriaceae (543)	Enterobacterales (91347)	Gammaproteobacteria (1236)	Proteobacteria (1224)	Bacteria (2)	-5.09154	-5.34374
0.992457	853	1	0	NZ_MG874042.1	73	circular	2020-07-01								IncHI1B(R27)_1_R27, AF250878, |IncHI1A_1, AF250878, |IncFIA(HI1)_1, AF250878,	IncHI1 MLST(16):HCM1_043(1);HCM1_064(1);HCM1_099(1);HCM1_116(1);HCM1_178ac(0);HCM1_259(2)|IncF RST(F-:A8:B-):FIA(8);FIB(-);FIC(-);FII(-);FIIK(-);FIIS(-);FIIY(-)	237130	47.0653	Salmonella sp.	Salmonella sp. (599)	Salmonella (590)	Enterobacteriaceae (543)	Enterobacterales (91347)	Gammaproteobacteria (1236)	Proteobacteria (1224)	Bacteria (2)	14.247	-3.32379
0.992457	853	1	0	NZ_LT795503.1	74	linear	2017-03-10					pig feces			IncFIA(HI1)_1, AF250878, |IncHI1B(R27)_1_R27, AF250878, |IncHI1A_1, AF250878,	IncF RST(F-:A8:B-):FIA(8);FIB(-);FIC(-);FII(-);FIIK(-);FIIS(-);FIIY(-)|IncHI1 MLST(-):HCM1_043(1);HCM1_064(1);HCM1_099(1);HCM1_116(2);HCM1_178ac(1);HCM1_259(1)	223020	46.329	Escherichia coli	Escherichia coli (562)	Escherichia (561)	Enterobacteriaceae (543)	Enterobacterales (91347)	Gammaproteobacteria (1236)	Proteobacteria (1224)	Bacteria (2)	14.2504	-3.35025
0.992346	851	1	0	NZ_KX129784.1	75	circular	2020-06-03								IncFIA(HI1)_1, AF250878, |IncHI1B(R27)_1_R27, AF250878, |IncHI1A_1, AF250878,	IncF RST(F-:A8:B-):FIA(8);FIB(-);FIC(-);FII(-);FIIK(-);FIIS(-);FIIY(-)|IncHI1 MLST(10):HCM1_043(1);HCM1_064(2);HCM1_099(1);HCM1_116(1);HCM1_178ac(1);HCM1_259(2)	209401	46.4769	Escherichia coli	Escherichia coli (562)	Escherichia (561)	Enterobacteriaceae (543)	Enterobacterales (91347)	Gammaproteobacteria (1236)	Proteobacteria (1224)	Bacteria (2)	14.24	-3.34817
0.992291	850	1	0	NZ_CP049354.1	76	circular	2020-03-21	China: Henan	China,Henan	34	114		pet dog	faecal sample	IncFIA(HI1)_1, AF250878, |IncHI1B(R27)_1_R27, AF250878, |IncHI1A_1, AF250878,	IncF RST(F-:A8:B-):FIA(8);FIB(-);FIC(-);FII(-);FIIK(-);FIIS(-);FIIY(-)|IncHI1 MLST(-):HCM1_043(~1);HCM1_064(1);HCM1_099(1);HCM1_116(~1);HCM1_178ac(1);HCM1_259(2)	193098	46.4324	Escherichia coli	Escherichia coli (562)	Escherichia (561)	Enterobacteriaceae (543)	Enterobacterales (91347)	Gammaproteobacteria (1236)	Proteobacteria (1224)	Bacteria (2)	14.243	-3.32024
0.992235	849	1	0	NZ_AP021956.1	77	circular	2020-08-13	Japan:Tokyo		35.6684	139.428						10902	52.2014	Klebsiella quasipneumoniae	Klebsiella quasipneumoniae (1463165)	Klebsiella (570)	Enterobacteriaceae (543)	Enterobacterales (91347)	Gammaproteobacteria (1236)	Proteobacteria (1224)	Bacteria (2)	2.7257	12.4213
0.992068	846	1	0	NZ_CP050715.1	78	circular	2020-04-08	China:Shanghai		31.23	121.47	Diarrheal patient	Homo sapiens				3374	55.246	Salmonella enterica subsp. enterica serovar Enteritidis	Salmonella enterica (28901)	Salmonella (590)	Enterobacteriaceae (543)	Enterobacterales (91347)	Gammaproteobacteria (1236)	Proteobacteria (1224)	Bacteria (2)	-5.09333	-5.34503
0.9919	843	1	0	NZ_CP016184.1	79	circular	2020-04-20	Malaysia	Malaysia	4.08921	100.563	Pig faecal swab			IncFIA(HI1)_1, AF250878, |IncHI1A_1, AF250878, |IncHI1B(R27)_1_R27, AF250878,	IncF RST(F-:A8:B-):FIA(8);FIB(-);FIC(-);FII(-);FIIK(-);FIIS(-);FIIY(-)|IncHI1 MLST(-):HCM1_043(1);HCM1_064(1);HCM1_099(1);HCM1_116(1);HCM1_178ac(-);HCM1_259(~2)	235403	47.0406	Escherichia coli	Escherichia coli (562)	Escherichia (561)	Enterobacteriaceae (543)	Enterobacterales (91347)	Gammaproteobacteria (1236)	Proteobacteria (1224)	Bacteria (2)	14.2383	-3.32938
0.991844	842	1	0	NZ_CP065568.1	80	circular	2020-12-15	Taiwan	Taiwan	23.5983	120.835	stool	Homo sapiens		IncFIA(HI1)_1, AF250878, |IncHI1B(R27)_1_R27, AF250878, |IncHI1A_1, AF250878,	IncF RST(F-:A8:B-):FIA(8);FIB(-);FIC(-);FII(-);FIIK(-);FIIS(-);FIIY(-)|IncHI1 MLST(16):HCM1_043(1);HCM1_064(1);HCM1_099(1);HCM1_116(1);HCM1_178ac(0);HCM1_259(2)	247565	47.2462	Salmonella enterica subsp. enterica serovar Typhimurium	Salmonella enterica (28901)	Salmonella (590)	Enterobacteriaceae (543)	Enterobacterales (91347)	Gammaproteobacteria (1236)	Proteobacteria (1224)	Bacteria (2)	14.2473	-3.3235
0.991844	842	1	0	NZ_CP016183.1	81	circular	2020-04-20	Malaysia	Malaysia	4.08921	100.563	Chicken heart and liver			IncFIA(HI1)_1, AF250878, |IncHI1A_1, AF250878, |IncHI1B(R27)_1_R27, AF250878,	IncF RST(F-:A8:B-):FIA(8);FIB(-);FIC(-);FII(-);FIIK(-);FIIS(-);FIIY(-)|IncHI1 MLST(-):HCM1_043(1);HCM1_064(1);HCM1_099(1);HCM1_116(1);HCM1_178ac(-);HCM1_259(~2)	230278	46.9255	Escherichia coli	Escherichia coli (562)	Escherichia (561)	Enterobacteriaceae (543)	Enterobacterales (91347)	Gammaproteobacteria (1236)	Proteobacteria (1224)	Bacteria (2)	14.2371	-3.32947
0.991844	842	1	0	NZ_LN868946.1	82	circular	2015-07-08					feces					141119	52.9829	Salmonella enterica subsp. enterica serovar Senftenberg	Salmonella enterica (28901)	Salmonella (590)	Enterobacteriaceae (543)	Enterobacterales (91347)	Gammaproteobacteria (1236)	Proteobacteria (1224)	Bacteria (2)	7.03005	3.21988
0.991676	839	1	0	NZ_MN232190.1	83	circular	2020-07-31								IncHI1B(R27)_1_R27, AF250878, |IncHI1A_1, AF250878, |IncFIA(HI1)_1, AF250878,	IncHI1 MLST(-):HCM1_043(1);HCM1_064(1);HCM1_099(1);HCM1_116(~1);HCM1_178ac(1);HCM1_259(~3)|IncF RST(F-:A8:B-):FIA(8);FIB(-);FIC(-);FII(-);FIIK(-);FIIS(-);FIIY(-)	169696	46.7306	Escherichia coli	Escherichia coli (562)	Escherichia (561)	Enterobacteriaceae (543)	Enterobacterales (91347)	Gammaproteobacteria (1236)	Proteobacteria (1224)	Bacteria (2)	14.2469	-3.36401
0.991619	838	1	0	NZ_CP053049.1	84	circular	2021-01-02	USA:NC	USA,NC	35.673	-79.0393	swine			IncFIA(HI1)_1, AF250878, |IncHI1B(R27)_1_R27, AF250878, |IncHI1A_1, AF250878,	IncF RST(F-:A8:B-):FIA(8);FIB(-);FIC(-);FII(-);FIIK(-);FIIS(-);FIIY(-)|IncHI1 MLST(2):HCM1_043(1);HCM1_064(2);HCM1_099(1);HCM1_116(1);HCM1_178ac(1);HCM1_259(1)	224991	46.2027	Salmonella enterica subsp. enterica serovar Derby	Salmonella enterica (28901)	Salmonella (590)	Enterobacteriaceae (543)	Enterobacterales (91347)	Gammaproteobacteria (1236)	Proteobacteria (1224)	Bacteria (2)	14.2083	-3.31414
0.991619	838	1	0	NC_002305.1	85	circular	2000-05-14								IncHI1A_1, AF250878, |IncHI1B(R27)_1_R27, AF250878, |IncFIA(HI1)_1, AF250878,	IncHI1 MLST(5):HCM1_043(3);HCM1_064(2);HCM1_099(1);HCM1_116(2);HCM1_178ac(1);HCM1_259(2)|IncF RST(F-:A8:B-):FIA(8);FIB(-);FIC(-);FII(-);FIIK(-);FIIS(-);FIIY(-)	180461	45.7766	Salmonella enterica subsp. enterica serovar Typhi	Salmonella enterica (28901)	Salmonella (590)	Enterobacteriaceae (543)	Enterobacterales (91347)	Gammaproteobacteria (1236)	Proteobacteria (1224)	Bacteria (2)	14.3537	-3.424
0.99145	835	1	0	NZ_OU015330.1	86	circular	2021-05-12										69651	52.6755	Salmonella enterica subsp. enterica serovar Typhimurium	Salmonella enterica (28901)	Salmonella (590)	Enterobacteriaceae (543)	Enterobacterales (91347)	Gammaproteobacteria (1236)	Proteobacteria (1224)	Bacteria (2)	5.88778	9.67819
0.991223	831	1	0	NZ_CP079682.1	87	circular	2021-07-27	India		12.9165	79.1325	Endotracheal aspirate	Homo sapiens				1137	53.8259	Klebsiella pneumoniae subsp. pneumoniae	Klebsiella pneumoniae (573)	Klebsiella (570)	Enterobacteriaceae (543)	Enterobacterales (91347)	Gammaproteobacteria (1236)	Proteobacteria (1224)	Bacteria (2)	0.569818	2.18744
0.991223	831	1	0	NZ_LN868945.1	88	circular	2015-07-08					feces					147787	52.2867	Salmonella enterica subsp. enterica serovar Senftenberg	Salmonella enterica (28901)	Salmonella (590)	Enterobacteriaceae (543)	Enterobacterales (91347)	Gammaproteobacteria (1236)	Proteobacteria (1224)	Bacteria (2)	7.03989	3.21911
0.991053	828	1	0	CP052385.1	89	circular	2020-05-04	South Korea: Chungbuk		36.8	127.7	blood	Homo sapiens				3374	55.0978	Klebsiella pneumoniae	Klebsiella pneumoniae (573)	Klebsiella (570)	Enterobacteriaceae (543)	Enterobacterales (91347)	Gammaproteobacteria (1236)	Proteobacteria (1224)	Bacteria (2)	-5.09243	-5.34484
0.991053	828	1	0	NZ_CP068510.1	90	linear	2021-01-30	Viet Nam: Hun Yen		20.8526	106.017	Pork at market			IncHI1A_1, AF250878, |IncHI1B(R27)_1_R27, AF250878,	IncHI1 MLST(16):HCM1_043(1);HCM1_064(1);HCM1_099(1);HCM1_116(1);HCM1_178ac(0);HCM1_259(2)	244075	47.1052	Salmonella enterica subsp. enterica serovar Derby	Salmonella enterica (28901)	Salmonella (590)	Enterobacteriaceae (543)	Enterobacterales (91347)	Gammaproteobacteria (1236)	Proteobacteria (1224)	Bacteria (2)	14.2492	-3.32323
0.990767	823	1	0	NZ_KP899806.1	91	circular	2020-10-23	Czech Republic		49.1932	16.6	environmental			IncFIA(HI1)_1, AF250878, |IncHI1A_1, AF250878, |IncHI1B(R27)_1_R27, AF250878,	IncF RST(F-:A8:B-):FIA(8);FIB(-);FIC(-);FII(-);FIIK(-);FIIS(-);FIIY(-)|IncHI1 MLST(2):HCM1_043(1);HCM1_064(2);HCM1_099(1);HCM1_116(1);HCM1_178ac(1);HCM1_259(1)	190730	46.2439	Salmonella enterica subsp. enterica serovar Typhimurium	Salmonella enterica (28901)	Salmonella (590)	Enterobacteriaceae (543)	Enterobacterales (91347)	Gammaproteobacteria (1236)	Proteobacteria (1224)	Bacteria (2)	14.2132	-3.39247
0.990709	822	1	0	NZ_CP029690.1	92	circular	2018-06-16	USA: South Dakota		44.57	-100.87	feces	Homo sapiens		IncHI1A_1, AF250878, |IncFIA(HI1)_1, AF250878, |IncHI1B(R27)_1_R27, AF250878,	IncHI1 MLST(-):HCM1_043(3);HCM1_064(2);HCM1_099(1);HCM1_116(1);HCM1_178ac(1);HCM1_259(2)|IncF RST(F-:A8:B-):FIA(8);FIB(-);FIC(-);FII(-);FIIK(-);FIIS(-);FIIY(-)	188342	46.2855	Escherichia coli	Escherichia coli (562)	Escherichia (561)	Enterobacteriaceae (543)	Enterobacterales (91347)	Gammaproteobacteria (1236)	Proteobacteria (1224)	Bacteria (2)	14.3391	-3.41514
0.990537	819	1	0	NZ_CP070903.1	93	linear	2021-03-05	Singapore	Singapore	1.34085	103.878	feces	Homo sapiens	Bacterial pure culture	IncFIA(HI1)_1, AF250878, |IncHI1B(R27)_1_R27, AF250878, |IncHI1A_1, AF250878,	IncF RST(F-:A8:B-):FIA(8);FIB(-);FIC(-);FII(-);FIIK(-);FIIS(-);FIIY(-)|IncHI1 MLST(-):HCM1_043(1);HCM1_064(1);HCM1_099(1);HCM1_116(1);HCM1_178ac(-);HCM1_259(-)	173696	46.6637	Escherichia coli	Escherichia coli (562)	Escherichia (561)	Enterobacteriaceae (543)	Enterobacterales (91347)	Gammaproteobacteria (1236)	Proteobacteria (1224)	Bacteria (2)	14.239	-3.33175
0.990422	817	1	0	NZ_CP030182.1	94	circular	2018-07-19								IncHI1B(R27)_1_R27, AF250878, |IncHI1A_1, AF250878,	IncHI1 MLST(-):HCM1_043(1);HCM1_064(2);HCM1_099(1);HCM1_116(1);HCM1_178ac(-);HCM1_259(-)	224430	46.4154	Salmonella enterica	Salmonella enterica (28901)	Salmonella (590)	Enterobacteriaceae (543)	Enterobacterales (91347)	Gammaproteobacteria (1236)	Proteobacteria (1224)	Bacteria (2)	14.2894	-3.40767
0.990422	817	1	0	NZ_CP018654.1	95	circular	2017-11-15	USA	USA	39.7837	-100.446	human					33784	50.2042	Salmonella enterica subsp. enterica serovar Enteritidis	Salmonella enterica (28901)	Salmonella (590)	Enterobacteriaceae (543)	Enterobacterales (91347)	Gammaproteobacteria (1236)	Proteobacteria (1224)	Bacteria (2)	1.66005	10.2275
0.99019	813	1	0	NZ_CP060586.1	96	circular	2020-12-16	China: Guangxi	China,Guangxi	24	109	stool	Homo sapiens		IncHI1B(R27)_1_R27, AF250878, |IncHI1A_1, AF250878, |IncFIA(HI1)_1, AF250878,	IncHI1 MLST(16):HCM1_043(1);HCM1_064(1);HCM1_099(1);HCM1_116(1);HCM1_178ac(0);HCM1_259(2)|IncF RST(F-:A8:B-):FIA(8);FIB(-);FIC(-);FII(-);FIIK(-);FIIS(-);FIIY(-)	256017	47.4074	Salmonella enterica	Salmonella enterica (28901)	Salmonella (590)	Enterobacteriaceae (543)	Enterobacterales (91347)	Gammaproteobacteria (1236)	Proteobacteria (1224)	Bacteria (2)	14.2586	-3.32125
